# Supplementary material for: Wetting Simulations of High-Performance Polymer Resins on Carbon Surfaces as a Function of Temperature Using Molecular Dynamics
Source: Polymers (Basel). 2021 Jun 30;13(13):2162. doi: 10.3390/polym13132162 (PMC8271784; doi:10.3390/polym13132162)
Supplement: Supplementary file 1 [file polymers-13-02162-s001.zip]

Archive with 1 entries (1 files):
- polymers-1268590-supplementary.pdf
